# Supplementary material for: AtPADRE13 Negatively Regulates Salt Stress Tolerance in Arabidopsis thaliana
Source: Plants (Basel). 2025 May 19;14(10):1514. doi: 10.3390/plants14101514 (PMC12114685; doi:10.3390/plants14101514)
Supplement: Supplementary file 1 [file plants-14-01514-s001.zip]

Archive with 1 entries (1 files):
- plants-3601352-supplementary.pdf
